# Supplementary material for: Modeling the ACVR1R206H mutation in human skeletal muscle stem cells
Source: eLife. 2021 Nov 10;10:e66107. doi: 10.7554/eLife.66107 (PMC8691832; doi:10.7554/eLife.66107)
Supplement: Source code 1. [file elife-66107-supp1.zip]

Archive with 1 entries (1 files):
- Data File S1ips.integrated_v3.R
